# Supplementary material for: Does the inspiratory muscle warm-up have an acute effect on wrestling recovery performance?
Source: PLoS One. 2025 Feb 24;20(2):e0316821. doi: 10.1371/journal.pone.0316821 (PMC11849850; doi:10.1371/journal.pone.0316821)
Supplement: S1 — (XLSX) [file pone.0316821.s001.xlsx]

## Sheet: Sheet1
D. Sındex	D.PIF	D.Volume	IS. MIP	IS.PIF	IS.Volume	1Nbz	2Nbz	3Nbz	4Nbz	MS. MIP	MS. PIF	mS.Volume	Yaş	Boy Uzunluğu	Ağırlık	Yağ Yüzdesi	FFM	Spor Yaşı	BMI
105	5.9	2.6	113	6.3	2.7	98	191	159	138	94	5.1	2.5	16	165	62.1	13.5	53.7	5	22.8
114	6.4	3.3	116	6.5	3.2	92	196	158	135	94	5.4	2.8	15	168	61	12.1	53.6	9	21.6
136	7.5	2.6	139	7.8	2.6	91	204	152	134	129	7.5	2.7	16	169	75.8	11.4	67.1	4	26.5
113	6.3	3.1	116	6.5	3.4	88	188	150	133	110	6.1	3.2	16	180	78.6	15.4	66.5	5	24.3
97	5.3	2.9	96	5.5	2.9	103	182	152	140	94	5.1	2.8	15	170	59.5	14.2	51.1	5	20.6
97	5.5	2.8	98	5.6	3.1	96	180	152	142	97	5.8	2.8	15	160	59.3	15.2	50.3	5	23.2
118	6.6	3.1	124	6.9	3	99	184	149	133	111	7.2	3	15	170	62.5	15.3	52.9	8	21.6
125	7	3.1	128	7	2.9	91	196	159	140	113	6.9	3.1	15	168	63.4	14.6	54.1	7	22.3
129	7.2	2.9	130	7.3	2.9	87	197	158	141	119	6.7	2.9	15	179	70.9	14.5	60.6	5	22.1
101	5.7	2.6	99	5.4	2.4	106	190	158	139	83	4.8	2.3	15	173	73.6	16.1	61.7	4	24.4
143	8.3	3.2	147	8.1	3.3	104	177	149	119	131	7.7	3.1	15	169	54.1	10.7	48.3	6	18.9
141	7.9	3.2	144	8.2	3.2	101	175	159	118	131	7.9	3	15	171	53.3	10.5	47.7	5	18.2
114	6.4	2.9	117	6.6	2.9	99	192	157	118	114	6.1	2.9	15	171	81.7	18.8	66.3	5	27.7
110	6.2	2.7	113	6.3	2.9	104	186	154	121	111	6.3	2.7	15	175	83.6	19	67.7	7	27.3
