# Supplementary material for: Does the inspiratory muscle warm-up have an acute effect on wrestling recovery performance?
Source: PLoS One. 2025 Feb 24;20(2):e0316821. doi: 10.1371/journal.pone.0316821 (PMC11849850; doi:10.1371/journal.pone.0316821)
Supplement: S2 — (XLSX) [file pone.0316821.s002.xlsx]

## Sheet: Sheet1
D.MIP	D.PIF	D.Volume	IS. MIP	IS.PIF	IS.Volume	1Nbz	2Nbz	3Nbz	4Nbz	MS. MIP	mS.PIF	mS.Volume
107	6	2.7	126	6.6	2.7	103	201	140	117	115	6.5	2.4
104	5.9	3.5	122	6.8	3.9	114	193	144	110	114	5.7	2.7
130	7.4	2.7	149	7.9	2.9	94	198	142	120	138	7.5	2.8
114	6.6	2.8	134	7.4	3.1	87	182	134	112	137	7.6	2.6
96	5.4	2.7	108	5.6	2.8	101	186	141	129	103	5.2	2.7
98	5.6	2.8	117	6.1	3.3	98	188	144	120	106	6.1	2.9
126	7	3.2	153	8.3	2.9	86	190	132	114	148	7.6	3.4
126	7.2	2.8	152	8.4	3.2	94	198	142	118	147	8	3.1
125	7	2.9	145	8	2.8	90	194	143	124	139	7.7	3.1
103	5.8	2.6	119	6.6	2.6	104	192	138	120	121	6.6	2.6
147	8.1	3.1	155	7.9	3.5	108	179	128	112	149	8.1	2.9
143	8	2.8	163	8.8	3.2	99	184	140	116	158	8.6	2.9
113	6.3	2.9	135	6.9	3.3	96	194	132	112	131	6.6	3.1
110	6.3	2.9	148	7.8	3.1	101	183	133	117	142	8.1	2.8
