# Supplementary material for: Does the inspiratory muscle warm-up have an acute effect on wrestling recovery performance?
Source: PLoS One. 2025 Feb 24;20(2):e0316821. doi: 10.1371/journal.pone.0316821 (PMC11849850; doi:10.1371/journal.pone.0316821)
Supplement: S3 — (XLSX) [file pone.0316821.s003.xlsx]

## Sheet: Sheet1
D. MIP	D.PIF	D.Volume	IS. MIP	IS.PIF	IS.Volume	1Nbz	2Nbz	3Nbz	4Nbz	MS. MIP	MS. PIF	mS.Volume
106	6	2.6	118	6	2.8	96	188	152	132	102	5.4	2.8
116	6.1	3.3	124	6.6	3.1	100	192	150	128	116	5.8	2.7
137	6.9	2.7	143	7.9	2.9	90	196	148	134	136	7.7	2.5
112	6.2	3.3	119	6.7	3.5	94	188	148	130	111	6	3.3
100	5.6	3.1	114	5.9	3.3	96	190	146	132	110	5.3	2.9
96	5.5	2.9	105	5.5	3.2	94	178	148	134	101	5.8	2.9
115	6.8	3	125	7.1	3.1	102	188	146	126	116	7.1	3.3
128	6.6	3.3	134	6.8	3.6	94	196	148	132	121	7	2.9
125	7.1	3	136	7.3	3.5	90	188	152	135	124	6.8	2.9
103	6	2.8	109	5.5	2.6	100	188	150	134	91	5.1	2.6
145	8.1	3.3	151	7.9	3.4	94	182	152	121	145	7.7	3.3
141	8.1	3.2	149	8.6	3.5	104	178	156	118	136	7.4	3.6
118	6.6	3	133	6.9	3.2	98	194	154	117	121	6.3	3.8
109	6.5	2.8	120	6.6	3.1	101	180	147	120	114	6.6	3.3
